# Supplementary material for: No evidence for widespread positive selection on double substitutions within codons in primates and yeasts
Source: Front Genet. 2022 Sep 9;13:991249. doi: 10.3389/fgene.2022.991249 (PMC9500374; doi:10.3389/fgene.2022.991249)
Supplement: Supplementary file 3 [file Table1.XLSX]

## Sheet: primates_table
codon change		Null model - double syn			codon change			Fisher double vs. single	class	Amino acid change		mode of selection
ancestral	derived	double	single	ancestral	double	single	ancestral			ancestral	derived	Bonferroni		Bonfferoni p-val cutoff
TTT	GGT	4	1906	121833	8	192	127587	2.02226e-06	NN	F	G	+		6.73854e-05
TTT	GCT	9	2475	121833	9	301	127587	4.45775e-05	NN	F	A	+
TTC	ACC	1	1395	69779	5	169	122084	8.67036e-05	NN	F	T	=
CAT	ACT	3	798	49122	9	222	69115	0.000143178	NN	H	T	=
CTC	AAC	4	794	72578	11	296	107016	0.000292289	NN	L	N	=
CCT	GTT	15	3171	78568	14	736	118061	0.000331389	NN	P	V	=
TCC	AAC	13	642	65764	19	289	98696	0.00153827	NN	S	N	=
CCC	ATC	1	2753	73475	5	696	103072	0.00169673	NN	P	I	=
GGG	AGC	6	3574	74044	11	1425	90544	0.00210359	SN	G	S	=
AGC	AAA	19	2511	58565	27	1506	117692	0.00526374	NN	S	K	=
GGA	ACA	21	3283	65100	13	768	115799	0.00788784	NN	G	T	=
GGG	CAG	58	2982	74044	24	631	90544	0.00826799	NN	G	Q	=
AGG	CGA	4	3242	78153	15	3095	68478	0.0102976	SS	R	R	=
ACC	GCA	6	1821	41019	19	1850	102431	0.0144633	SN	T	A	=
AAA	GTA	6	3004	121909	6	701	194826	0.0150765	NN	K	V	=
CCC	TGC	57	3159	73475	33	1080	103072	0.020215	NN	P	C	=
CCA	TCC	11	2765	73127	18	1820	116585	0.0208063	SN	P	S	=
CAC	GTC	5	560	52993	5	124	85867	0.0234429	NN	H	V	=
GGA	GAT	12	2356	65100	11	827	115799	0.0287623	SN	G	D	=
ACC	CTC	6	1717	41019	8	698	102431	0.0337651	NN	T	L	=
TAA	TCC	2	1069	58902	1	12	3531	0.0355806	SN	V	S	=
TCC	CGC	6	2025	65764	6	608	98696	0.0386269	NN	S	R	=
TCT	GGT	6	1450	77664	8	627	105970	0.0395116	NN	S	G	=
TAC	CTC	3	1008	27490	5	385	92794	0.0422828	NN	Y	L	=
ACT	GTT	30	3656	50016	22	1530	83431	0.0480625	NN	T	V	=
TTT	AGT	6	1613	121833	3	171	127587	0.0486514	NN	F	S	=
AGC	CAC	31	2329	58565	32	1418	117692	0.0487494	NN	S	H	=
AGC	ATA	5	861	58565	7	364	117692	0.0513496	NN	S	I	=
CTC	GCC	8	2040	72578	5	407	107016	0.0516256	NN	L	A	=
AAT	CAG	3	1217	70389	5	499	124360	0.0518047	NN	N	Q	=
TTT	ACT	9	2180	121833	4	280	127587	0.0526125	NN	F	T	=
AAC	CGC	1	1463	44466	6	1234	117391	0.0528682	NN	N	R	=
ACC	GTC	31	2913	41019	28	1565	102431	0.0540814	NN	T	V	=
AGA	GGT	15	2380	76463	6	373	85646	0.0561624	NN	R	G	=
GGC	TCC	1	798	62031	3	279	123333	0.0567778	NN	G	S	=
GAT	CGT	3	1396	38068	5	607	167504	0.061023	NN	D	R	=
ACG	GTG	8	558	6122	16	492	17116	0.0634906	NN	T	V	=
AAC	TTC	3	345	44466	3	70	117391	0.0675777	NN	N	F	=
CAA	CTT	4	471	58069	6	192	83841	0.0718383	NN	Q	L	=
AGA	GTA	20	2722	76463	7	394	85646	0.0722764	NN	R	V	=
GGT	GCG	2	649	40886	6	458	65481	0.0731581	SN	G	A	=
CAA	CGC	4	1685	58069	6	778	83841	0.0825785	NN	Q	R	=
ATA	GAA	6	2517	44429	8	1241	52216	0.0834208	NN	I	E	=
CAG	AGG	29	3188	84996	30	2094	232947	0.0834858	NN	Q	R	=
AAG	ACC	1	1121	70260	3	478	220444	0.0834874	NN	K	T	=
CAT	GCT	3	659	49122	3	159	69115	0.0940033	NN	H	A	=
GTC	ATA	6	1799	35931	18	2322	81985	0.0965861	SN	V	I	=
GGC	CAC	22	2483	62031	12	723	123333	0.0970913	NN	G	H	=
GAT	TGT	3	1320	38068	4	502	167504	0.0973882	NN	D	C	=
GCG	GTC	1	996	19054	5	848	21431	0.100987	SN	A	V	=
TTA	CTT	6	1408	59274	9	841	57956	0.105279	NS	L	L	=
GAG	GGT	12	1672	71763	14	1015	254301	0.105519	NN	E	G	=
TGG	CCG	24	2802	72976	6	326	92749	0.122786	NN	W	P	=
ACA	CGA	1	789	58763	2	238	100939	0.1373	NN	T	R	=
TGG	TCT	6	833	72976	3	144	92749	0.13803	NN	W	S	=
AAT	ATA	3	796	70389	3	239	124360	0.142108	NN	N	I	=
CCG	GGG	3	328	16664	3	101	20265	0.151132	NN	P	G	=
TAT	CGT	42	3673	44851	11	590	84840	0.16007	NN	Y	R	=
CTC	TGC	51	2884	72578	18	670	107016	0.161043	NN	L	C	=
GGG	AGT	21	3567	74044	12	1221	90544	0.162567	SN	G	S	=
CCA	GTA	20	2960	73127	9	754	116585	0.164594	NN	P	V	=
ATC	TTA	1	555	38856	8	928	123330	0.16615	SN	I	L	=
GCC	CGC	3	776	62007	6	495	149123	0.166339	NN	A	R	=
TAC	AGC	3	1035	27490	2	184	92794	0.168115	NN	Y	S	=
ATG	GTT	6	2507	49075	8	1579	154910	0.1756	NN	M	V	=
AGT	GAT	34	3319	50061	28	1932	85160	0.186485	NN	S	D	=
TGG	TTC	5	1063	72976	2	137	92749	0.188104	NN	W	F	=
CAA	ACA	3	1044	58069	3	374	83841	0.193036	NN	Q	T	=
CCG	GTG	3	1054	16664	3	384	20265	0.198523	NN	P	V	=
ACC	TTC	6	1671	41019	6	698	102431	0.199975	NN	T	F	=
CAG	ACG	2	1147	84996	4	665	232947	0.200984	NN	Q	T	=
AGT	GTT	14	1660	50061	12	830	85160	0.208988	NN	S	V	=
AAA	ACT	5	1629	121909	3	422	194826	0.21706	NN	K	T	=
CGT	CAA	2	486	5882	9	755	25018	0.218404	SN	R	Q	=
CAA	GAG	2	2675	58069	9	4259	83841	0.221677	SN	Q	E	=
CTA	GTG	3	2243	35667	8	2409	35130	0.229477	SN	L	V	=
AAC	ATA	3	698	44466	2	163	117391	0.243171	NN	N	I	=
GGA	AGT	6	2960	65100	4	844	115799	0.243768	SN	G	S	=
CTG	ACG	18	3053	85049	9	945	222011	0.256137	NN	L	T	=
ACC	CCA	1	645	41019	6	990	102431	0.256393	SN	T	P	=
GAT	AGT	41	2201	38068	30	1202	167504	0.259126	NN	D	S	=
GGA	ATA	10	3076	65100	4	595	115799	0.264248	NN	G	I	=
AGA	ACT	5	1392	76463	2	235	85646	0.269478	NN	R	T	=
AAT	TCT	2	784	70389	2	268	124360	0.271154	NN	N	S	=
CTG	ATC	1	1225	85049	7	2442	222011	0.282339	SN	L	I	=
GTA	GCC	1	997	26980	2	544	42199	0.286582	SN	V	A	=
GCG	GGT	2	451	19054	6	481	21431	0.28955	SN	A	G	=
GAC	ATC	3	1172	35393	5	839	157153	0.290718	NN	D	I	=
TCT	TTG	46	2428	77664	25	1012	105970	0.29456	SN	S	L	=
GCG	TCT	2	430	19054	6	519	21431	0.30556	SN	A	S	=
ATT	ACG	15	2965	69843	7	860	115958	0.307074	NN	I	T	=
AAA	CGA	8	2512	121909	9	1586	194826	0.31805	NN	K	R	=
AAT	GCT	5	1557	70389	5	802	124360	0.323226	NN	N	A	=
GCC	ACG	3	2799	62007	7	3058	149123	0.34827	SN	A	T	=
CAG	CCC	5	1424	84996	6	874	232947	0.351458	NN	Q	P	=
AGG	CGT	5	1090	78153	6	693	68478	0.356018	NS	R	R	=
TCG	CTG	6	456	6174	6	240	13254	0.35874	NN	S	L	=
TTA	ATT	1	730	59274	1	185	57956	0.364705	NN	L	I	=
GCT	AGT	19	2794	58817	15	1589	117572	0.372481	NN	A	S	=
CTC	AGC	4	883	72578	3	290	107016	0.374442	NN	L	S	=
GGG	TTG	3	1157	74044	1	144	90544	0.376064	NN	G	L	=
GCG	CAG	5	373	19054	3	109	21431	0.391283	NN	A	Q	=
CGG	CAC	3	1035	16792	10	1654	56583	0.39235	SN	R	H	=
TTG	GCG	7	1785	57847	3	380	78839	0.394724	NN	L	A	=
CAC	GCC	2	690	52993	1	126	85867	0.397199	NN	H	A	=
CCG	TCC	5	516	16664	8	453	20265	0.402964	SN	P	S	=
ATG	CTA	3	2072	49075	3	1027	154910	0.405188	NN	M	L	=
ATT	CTG	4	1180	69843	3	462	115958	0.410163	NN	I	L	=
TTC	CTG	15	1945	69779	6	503	122084	0.413539	NN	F	L	=
TTC	GCC	3	1617	69779	1	230	122084	0.413547	NN	F	A	=
AGT	CCT	8	923	50061	7	490	85160	0.414344	NN	S	P	=
TCG	CGG	3	153	6174	3	79	13254	0.417397	NN	S	R	=
GGC	AAC	30	4187	62031	17	1827	123333	0.42638	NN	G	N	=
TTT	TGG	15	1933	121833	3	242	127587	0.443541	NN	F	W	=
GTT	ATC	17	2756	43340	26	3194	76719	0.443603	SN	V	I	=
AAA	CCA	15	1900	121909	7	601	194826	0.45123	NN	K	P	=
TTA	ATG	2	1611	59274	5	1630	57956	0.452695	SN	L	M	=
GCC	GTA	7	2565	62007	9	2208	149123	0.460219	SN	A	V	=
ATA	GTC	9	2447	44429	9	1603	52216	0.46964	SN	I	V	=
TCC	AGC	5	865	65764	4	392	98696	0.472876	Serine	S	S	=
CCT	GAT	1	1113	78568	1	428	118061	0.478889	NN	P	D	=
CCT	TAT	7	3199	78568	4	1085	118061	0.485876	NN	P	Y	=
TGC	CGG	5	1896	53083	1	226	74074	0.492195	NN	C	R	=
GAT	AAA	9	1381	38068	10	1095	167504	0.493884	NN	D	K	=
ATA	GTG	60	3583	44429	32	1618	52216	0.495709	NN	I	V	=
AAC	TCC	1	391	44466	1	168	117391	0.512121	NN	N	S	=
AGC	CTC	7	669	58565	4	268	117692	0.52193	NN	S	L	=
CTA	TTG	27	2731	35667	37	3131	35130	0.529841	SS	L	L	=
GTC	TGC	2	487	35931	1	139	81985	0.530776	NN	V	C	=
CAA	AGA	18	1893	58069	10	807	83841	0.535251	NN	Q	R	=
ACC	GGC	5	1789	41019	6	1311	102431	0.543527	NN	T	G	=
AGG	ATT	5	1066	78153	1	163	68478	0.575454	NN	R	I	=
TGG	GTG	8	980	72976	1	98	92749	0.578015	NN	W	V	=
GCT	ACA	6	2658	58817	7	2146	117572	0.582118	SN	A	T	=
GCA	TCG	3	1963	52291	14	5805	102149	0.586205	SN	A	S	=
CTT	ATC	5	2203	70221	9	2857	90030	0.602205	SN	L	I	=
CAG	CGC	19	3452	84996	15	2286	232947	0.603459	NN	Q	R	=
GCT	TGT	2	945	58817	2	520	117572	0.618854	NN	A	C	=
AGT	ACA	2	821	50061	2	457	85160	0.620711	NN	S	T	=
TAT	CTT	4	1622	44851	2	473	84840	0.623018	NN	Y	L	=
ACT	GAT	2	1945	50016	2	1099	83431	0.623235	NN	T	D	=
TCC	GCG	1	769	65764	3	962	98696	0.634003	SN	S	A	=
ATA	TTG	4	1579	44429	2	507	52216	0.637528	NN	I	L	=
GGA	AAA	59	4765	65100	14	988	115799	0.63988	NN	G	K	=
TCC	ACG	1	654	65764	3	930	98696	0.647217	SN	S	T	=
CTC	TAC	6	2750	72578	2	652	107016	0.654185	NN	L	Y	=
ACT	CGT	3	924	50016	2	435	83431	0.657964	NN	T	R	=
AAT	GAA	3	1601	70389	2	767	124360	0.6616	NN	N	E	=
TTA	CTG	40	2322	59274	44	2317	57956	0.661766	SS	L	L	=
ATG	AAA	18	2190	49075	8	823	154910	0.66319	NN	M	K	=
AAA	ACG	8	3223	121909	14	4566	194826	0.672147	SN	K	T	=
TCT	GAT	4	1057	77664	2	409	105970	0.673822	NN	S	D	=
CTT	TTG	21	3095	70221	9	1090	90030	0.676401	NS	L	L	=
GCT	ACG	12	2720	58817	12	2200	117572	0.682438	SN	A	T	=
TGT	GAT	13	2973	58466	2	377	71244	0.682658	NN	C	D	=
GAT	ACT	3	1357	38068	3	858	167504	0.682696	NN	D	T	=
AGT	GGG	4	1763	50061	3	853	85160	0.689348	NN	S	G	=
CTT	CCA	6	1652	70221	2	463	90030	0.689357	SN	L	P	=
ACA	GAA	15	2033	58763	12	1366	100939	0.695775	NN	T	E	=
AGG	GCG	13	2717	78153	2	371	68478	0.699691	NN	R	A	=
AGC	CGA	6	844	58565	3	300	117692	0.70484	NN	S	R	=
CAT	AGT	27	2517	49122	12	977	69115	0.720572	NN	H	S	=
GTG	ATA	50	4291	52016	92	7335	172412	0.72669	SN	V	I	=
GCG	TTG	5	890	19054	4	537	21431	0.735988	NN	A	L	=
CAG	CGT	23	3135	84996	17	2063	232947	0.747055	NN	Q	R	=
GGG	AAG	72	5306	74044	14	942	90544	0.761283	NN	G	K	=
TCT	CAT	13	2337	77664	4	625	105970	0.768179	NN	S	H	=
TGC	CTC	27	1971	53083	4	245	74074	0.770493	NN	C	L	=
AGC	GGA	8	1995	58565	5	1037	117692	0.773488	NN	S	G	=
GCA	CTA	11	1658	52291	5	673	102149	0.787457	NN	A	L	=
GCC	ATC	52	4513	62007	37	3010	149123	0.827853	NN	A	I	=
GGT	CAT	35	1878	40886	7	346	65481	0.829844	NN	G	H	=
CTC	TTG	17	3487	72578	14	2691	107016	0.858062	NS	L	L	=
AAT	GGT	27	3244	70389	19	2184	124360	0.881107	NN	N	G	=
AGA	AAG	54	3687	76463	38	2498	85646	0.914848	SN	R	K	=
AGC	ACA	1	868	58565	1	500	117692	1	NN	S	T	=
CTC	GAC	3	1115	72578	1	339	107016	1	NN	L	D	=
TTT	CAT	11	2687	121833	2	479	127587	1	NN	F	H	=
TTA	CTC	4	1403	59274	3	851	57956	1	NS	L	L	=
CAG	CTT	7	1017	84996	4	574	232947	1	NN	Q	L	=
GGG	GAT	6	2796	74044	3	1270	90544	1	SN	G	D	=
TCT	AGT	4	1356	77664	2	552	105970	1	Serine	S	S	=
TTC	ATG	3	803	69779	1	241	122084	1	NN	F	M	=
GTG	ATT	14	2807	52016	14	2772	172412	1	SN	V	I	=
GAA	ACA	22	2546	67561	9	1026	236026	1	NN	E	T	=
GAA	AAC	14	2643	67561	8	1438	236026	1	NN	E	N	=
CAC	CTG	4	832	52993	2	332	85867	1	NN	H	L	=
CGG	GGC	2	285	16792	5	588	56583	1	SN	R	G	=
CAG	ATG	5	1062	84996	3	591	232947	1	NN	Q	M	=
GGC	GTT	18	2863	62031	32	4940	123333	1	SN	G	V	=
GTA	ATC	6	1763	26980	5	1292	42199	1	SN	V	I	=
CGG	TGT	6	1012	16792	4	660	56583	1	SN	R	C	=
TTG	TCC	18	1814	57847	4	398	78839	1	NN	L	S	=
TCA	GCG	6	2394	66631	14	4826	84974	1	SN	S	A	=
TTA	GCA	10	1852	59274	2	360	57956	1	NN	L	A	=
AGT	GGA	3	1637	50061	2	823	85160	1	NN	S	G	=
CTG	AGG	7	1119	85049	4	576	222011	1	NN	L	R	=
CAG	AAC	6	1288	84996	5	936	232947	1	NN	Q	N	=
GTG	ATC	10	2710	52016	10	2708	172412	1	SN	V	I	=
GAA	CCA	5	884	67561	4	651	236026	1	NN	E	P	=
AGA	AAT	13	2221	76463	5	798	85646	1	NN	R	N	=
ACT	AGC	6	1897	50016	13	3840	83431	1	SN	T	S	=
GAC	ACC	6	1210	35393	5	898	157153	1	NN	D	T	=
ACA	AAT	1	776	58763	1	734	100939	1	SN	T	N	=
ATC	CTA	1	661	38856	1	1064	123330	1	SN	I	L	=
GAT	CAG	2	674	38068	1	568	167504	1	NN	D	Q	=
GCA	GGT	1	618	52291	1	851	102149	1	SN	A	G	=
GCC	GAA	2	1007	62007	2	1179	149123	1	SN	A	E	=
GGA	CAA	33	2488	65100	6	526	115799	1	NN	G	Q	=
TCT	ATT	10	2320	77664	2	530	105970	1	NN	S	I	=
TCT	TGG	5	1429	77664	3	1012	105970	1	SN	S	W	=
GGT	AGG	6	1900	40886	2	882	65481	1	SN	G	R	=
AAC	CAA	5	820	44466	1	304	117391	1	NN	N	Q	=
CAC	CGA	7	1961	52993	3	851	85867	1	NN	H	R	=
GCC	AGC	14	2801	62007	10	2067	149123	1	NN	A	S	=
CTG	GTT	4	1316	85049	5	1970	222011	1	SN	L	V	=
GTG	AAG	14	2734	52016	9	1895	172412	1	NN	V	K	=
ATC	CTG	4	679	38856	2	403	123330	1	NN	I	L	=
ATG	GTA	51	3977	49075	27	2181	154910	1	NN	M	V	=
TCC	ATC	13	2224	65764	3	562	98696	1	NN	S	I	=
GCT	CCG	2	824	58817	2	973	117572	1	SN	A	P	=
GCG	AAG	10	665	19054	3	252	21431	1	NN	A	K	=
CAG	GCG	3	1394	84996	2	979	232947	1	NN	Q	A	=
GTG	CCG	8	2058	52016	4	1220	172412	1	NN	V	P	=
CTG	GGG	13	1448	85049	6	743	222011	1	NN	L	G	=
TGT	CTT	16	2325	58466	1	278	71244	1	NN	C	L	=
TCA	CTA	23	2857	66631	5	714	84974	1	NN	S	L	=
AAA	ACC	13	1928	121909	3	516	194826	1	NN	K	T	=
CCC	AGC	7	1124	73475	2	356	103072	1	NN	P	S	=
ACA	TAA	3	657	58763	1	322	100939	1	NN	T	V	=
GAG	ACG	7	3004	71763	3	1389	254301	1	NN	E	T	=
TCA	ACC	4	822	66631	5	1078	84974	1	SN	S	T	=
ATC	GTG	12	1778	38856	14	2089	123330	1	NN	I	V	=
AAG	GCG	5	1888	70260	2	779	220444	1	NN	K	A	=
GTG	GCC	14	1802	52016	13	1726	172412	1	SN	V	A	=
GTT	TGT	8	694	43340	1	92	76719	1	NN	V	C	=
TTA	ACA	11	1597	59274	1	290	57956	1	NN	L	T	=
AAC	TGC	5	1329	44466	4	1087	117391	1	NN	N	C	=
AAT	CAA	3	1220	70389	1	506	124360	1	NN	N	Q	=
CCT	CTG	42	3001	78568	17	1276	118061	1	SN	P	L	=
CCC	GTC	17	2747	73475	4	745	103072	1	NN	P	V	=
CTT	AGT	4	1033	70221	1	287	90030	1	NN	L	S	=
GGC	AGA	6	2731	62031	4	2254	123333	1	SN	G	R	=
GTC	ATT	29	2716	35931	45	4274	81985	1	SN	V	I	=
CGG	TCG	4	1172	16792	1	373	56583	1	NN	R	S	=
AAC	GAG	9	1137	44466	4	607	117391	1	NN	N	E	=
TCC	TAT	4	3002	65764	5	4234	98696	1	SN	S	Y	=
TCA	CCC	4	1779	66631	2	1260	84974	1	SN	S	P	=
CTC	GTG	5	1843	72578	6	2371	107016	1	SN	L	V	=
GGT	TTT	7	785	40886	1	119	65481	1	NN	G	F	=
TTC	AAC	3	451	69779	1	164	122084	1	NN	F	N	=
CTC	ACC	8	1718	72578	1	350	107016	1	NN	L	T	=
GGC	CTC	4	895	62031	1	228	123333	1	NN	G	L	=
CCG	CTC	3	1152	16664	1	687	20265	1	SN	P	L	=
AGT	CGG	4	757	50061	1	214	85160	1	NN	S	R	=
TAT	CCT	7	1661	44851	1	291	84840	1	NN	Y	P	=
TAT	GGT	10	2558	44851	1	380	84840	1	NN	Y	G	=
AGG	GGC	9	2807	78153	1	378	68478	1	NN	R	G	=
ATT	CCT	6	2626	69843	1	737	115958	1	NN	I	P	=
ATG	TTA	4	2086	49075	1	1030	154910	1	NN	M	L	=
CTT	GTA	2	954	70221	1	554	90030	1	SN	L	V	=
ACC	TCA	1	599	41019	1	987	102431	1	SN	T	S	=
GAC	AGC	28	2008	35393	15	1195	157153	0.874103	NN	D	S	=
GGT	AAT	34	3172	40886	8	873	65481	0.850705	NN	G	N	=
GCA	TTA	21	1716	52291	9	829	102149	0.846734	NN	A	L	=
AAT	CGT	15	2851	70389	9	1914	124360	0.838044	NN	N	R	=
ACC	GCG	11	1785	41019	12	2251	102431	0.834042	SN	T	A	=
GAA	ATA	16	2375	67561	5	908	236026	0.810508	NN	E	I	=
AAG	GTG	16	1822	70260	5	707	220444	0.809873	NN	K	V	=
TTG	ACG	21	1577	57847	4	410	78839	0.803292	NN	L	T	=
CCG	TTG	17	1325	16664	4	437	20265	0.799054	NN	P	L	=
AAG	CGG	8	1866	70260	6	1688	220444	0.793838	NN	K	R	=
GGT	ATT	13	2087	40886	3	654	65481	0.775474	NN	G	I	=
CCA	CTT	11	2726	73127	3	1025	116585	0.770243	SN	P	L	=
ATG	GCG	33	4397	49075	16	2371	154910	0.766371	NN	M	A	=
GTT	ATA	7	2275	43340	4	1777	76719	0.764968	SN	V	I	=
TTG	CTT	6	2778	57847	5	3200	78839	0.764248	NS	L	L	=
CCA	ATA	17	2880	73127	2	598	116585	0.758557	NN	P	I	=
TGC	CAC	262	3296	53083	26	362	74074	0.757539	NN	C	H	=
CAG	CTC	7	1338	84996	3	798	232947	0.752373	NN	Q	L	=
AGC	GCC	7	1829	58565	3	1144	117692	0.750018	NN	S	A	=
ATT	TCT	13	2678	69843	2	681	115958	0.749378	NN	I	S	=
GCG	GTT	5	1066	19054	3	899	21431	0.733984	SN	A	V	=
TCC	GAC	8	752	65764	2	304	98696	0.732975	NN	S	D	=
GTC	GGT	4	1291	35931	5	2361	81985	0.728799	SN	V	G	=
GAG	CTG	6	1326	71763	2	736	254301	0.719479	NN	E	L	=
GCG	TCC	4	366	19054	3	463	21431	0.705845	SN	A	S	=
ACC	CGC	5	618	41019	2	460	102431	0.705324	NN	T	R	=
GTT	CCT	8	1642	43340	1	528	76719	0.696531	NN	V	P	=
GGG	TCG	7	1129	74044	1	335	90544	0.690913	NN	G	S	=
GAG	GCT	4	805	71763	2	778	254301	0.687222	NN	E	A	=
CCG	ATG	6	1050	16664	1	373	20265	0.683746	NN	P	M	=
CGT	TAT	14	855	5882	10	767	25018	0.682273	NN	R	Y	=
CGT	AAT	3	561	5882	2	609	25018	0.675446	NN	R	N	=
GAG	CGG	18	2281	71763	6	1068	254301	0.660448	NN	E	R	=
AGC	TAC	4	2281	58565	1	1376	117692	0.656256	NN	S	Y	=
AAC	GCC	4	902	44466	1	563	117391	0.654774	NN	N	A	=
AGG	CCG	4	1045	78153	1	673	68478	0.654176	SN	R	P	=
CTG	GCG	22	3380	85049	5	1106	222011	0.653852	NN	L	A	=
GGC	ACC	15	2513	62031	6	1388	123333	0.649223	NN	G	T	=
GAG	AAT	14	3066	71763	6	1752	254301	0.646622	NN	E	N	=
GCT	GTG	28	2300	58817	15	1517	117572	0.638651	SN	A	V	=
GAT	AAG	3	1442	38068	1	1138	167504	0.63517	NN	D	K	=
CCC	TCG	12	3375	73475	6	2426	103072	0.633483	SN	P	S	=
TCC	GTC	23	2349	65764	4	595	98696	0.632852	NN	S	V	=
GAG	CAT	3	1462	71763	1	1198	254301	0.63217	NN	E	H	=
CCG	TCT	3	570	16664	1	489	20265	0.628869	SN	P	S	=
TCC	TTG	33	2403	65764	12	1090	98696	0.627518	SN	S	L	=
CAG	CCT	12	1110	84996	5	648	232947	0.620125	NN	Q	P	=
GTT	CTG	2	703	43340	1	745	76719	0.614431	SN	V	L	=
CGC	TAC	11	1595	18960	5	1048	51405	0.61244	NN	R	Y	=
ACA	AAC	2	938	58763	1	1044	100939	0.60605	SN	T	N	=
TCC	CAC	19	1807	65764	3	487	98696	0.59893	NN	S	H	=
CTT	GTC	7	2282	70221	6	2906	90030	0.57923	SN	L	V	=
GTA	ATT	9	1750	26980	4	1230	42199	0.576813	SN	V	I	=
ACT	ATA	10	2281	50016	3	1120	83431	0.564404	SN	T	I	=
AGT	AAG	10	2318	50061	3	1271	85160	0.562234	NN	S	K	=
CCT	TCG	9	3196	78568	3	1758	118061	0.556776	SN	P	S	=
GCG	TCA	5	1033	19054	10	2955	21431	0.555803	SN	A	S	=
GCA	GTT	8	1666	52291	3	1176	102149	0.541564	SN	A	V	=
AAA	CAC	12	1776	121909	2	567	194826	0.539036	NN	K	H	=
ATA	ACC	12	2525	44429	2	823	52216	0.538804	SN	I	T	=
ACA	GCC	13	2037	58763	10	2105	100939	0.534859	SN	T	A	=
CCC	ACG	5	1383	73475	4	1731	103072	0.522467	SN	P	T	=
AAC	GGC	14	1846	44466	8	1486	117391	0.521828	NN	N	G	=
CGG	TGC	6	983	16792	3	838	56583	0.519554	SN	R	C	=
AAT	GAG	8	1603	70389	2	756	124360	0.517036	NN	N	E	=
GAC	AAA	6	1330	35393	3	1181	157153	0.514182	NN	D	K	=
GCC	GTG	33	2568	62007	26	2452	149123	0.513569	SN	A	V	=
AGC	CGT	4	2662	58565	5	5014	117692	0.508135	SN	S	R	=
TTT	ATC	5	3162	121833	4	4310	127587	0.507339	SN	F	I	=
AAA	AGT	14	2257	121909	6	1408	194826	0.497935	NN	K	S	=
GGG	ACG	15	3509	74044	1	705	90544	0.497447	NN	G	T	=
TTT	CTG	17	3139	121833	1	490	127587	0.497021	NN	F	L	=
AGG	AAT	24	3263	78153	4	900	68478	0.489321	NN	R	N	=
CTT	GCT	13	2167	70221	1	471	90030	0.486787	NN	L	A	=
ACA	ATC	15	2959	58763	5	1610	100939	0.482209	SN	T	I	=
GTC	GCA	6	1075	35931	2	791	81985	0.479515	SN	V	A	=
CTC	CAA	6	756	72578	2	583	107016	0.477848	SN	L	Q	=
TCT	GCC	9	2440	77664	10	4097	105970	0.476759	SN	S	A	=
CCC	GCG	4	1360	73475	3	1780	103072	0.475624	SN	P	A	=
GAC	TGC	7	1176	35393	1	456	157153	0.455882	NN	D	C	=
GTA	ACA	36	2483	26980	14	1245	42199	0.454694	NN	V	T	=
ACT	CAT	7	665	50016	1	266	83431	0.452134	NN	T	H	=
GCC	CAC	7	901	62007	1	384	149123	0.44833	NN	A	H	=
CCA	GAA	7	1061	73127	1	496	116585	0.44813	NN	P	E	=
GGG	GAC	13	2825	74044	4	1476	90544	0.447953	SN	G	D	=
CCG	CAA	3	1226	16664	5	3407	20265	0.4438	SN	P	Q	=
CAC	AAG	6	855	52993	1	408	85867	0.439785	NN	H	K	=
GGA	GCG	9	1954	65100	6	2219	115799	0.438063	SN	G	A	=
CCT	TCA	12	3197	78568	3	1593	118061	0.411473	SN	P	S	=
GCC	GAG	7	989	62007	6	1410	149123	0.404131	SN	A	E	=
CAC	TTC	18	2028	52993	2	537	85867	0.403847	NN	H	F	=
TCT	CCA	10	2016	77664	3	1133	105970	0.399807	SN	S	P	=
AGC	GAC	26	3473	58565	11	2132	117692	0.395632	NN	S	D	=
GTT	ATG	14	2417	43340	8	2141	76719	0.39402	SN	V	M	=
GAG	GTT	4	721	71763	1	674	254301	0.375703	NN	E	V	=
GTC	GCG	4	1229	35931	1	1196	81985	0.37476	SN	V	A	=
ACA	AGC	3	971	58763	1	1007	100939	0.366255	SN	T	S	=
TCT	TGC	15	3080	77664	14	4106	105970	0.352468	SN	S	C	=
GTA	GAG	3	1042	26980	2	1980	42199	0.34779	SN	V	E	=
CAT	TCT	17	2042	49122	1	439	69115	0.34517	NN	H	S	=
ACA	GCT	7	1870	58763	3	1788	100939	0.344433	SN	T	A	=
GGG	CTG	20	1236	74044	1	193	90544	0.344006	NN	G	L	=
ATT	GTC	20	3677	69843	22	5643	115958	0.342491	SN	I	V	=
GTT	AGT	8	2397	43340	2	1572	76719	0.332844	NN	V	S	=
GTG	CTT	5	834	52016	4	1309	172412	0.324009	SN	V	L	=
TCT	CTT	55	3728	77664	8	819	105970	0.323767	NN	S	L	=
AGT	GGC	18	3014	50061	21	4941	85160	0.321878	SN	S	G	=
AGG	CAG	57	3143	78153	19	1402	68478	0.316646	SN	R	Q	=
CCC	AAC	11	1082	73475	1	378	103072	0.316481	NN	P	N	=
ACA	GGA	12	2062	58763	4	1321	100939	0.310804	NN	T	G	=
CTG	GTC	5	1552	85049	4	2604	222011	0.308242	SN	L	V	=
CCT	TTT	61	5297	78568	11	1387	118061	0.306389	NN	P	F	=
CGC	CCG	3	230	18960	1	366	51405	0.304337	SN	R	P	=
TCG	TTA	4	798	6174	6	2230	13254	0.30382	SN	S	L	=
TTC	GTT	8	2699	69779	7	4053	122084	0.303149	SN	F	V	=
CTG	TTA	38	5364	85049	73	12709	222011	0.298438	SS	L	L	=
GAG	ATG	8	2921	71763	1	1284	254301	0.291807	NN	E	M	=
ACG	ATC	5	491	6122	3	717	17116	0.282988	SN	T	I	=
AAG	CCG	7	895	70260	1	541	220444	0.271136	NN	K	P	=
AGC	GTC	17	1828	58565	5	1004	117692	0.266485	NN	S	V	=
ATC	GTA	11	1762	38856	10	2747	123330	0.262847	SN	I	V	=
GAA	GGC	10	1635	67561	3	1142	236026	0.260985	NN	E	G	=
ATG	GTC	6	2417	49075	1	1547	154910	0.258638	NN	M	V	=
GCA	AGA	15	2198	52291	5	1366	102149	0.25639	NN	A	R	=
ACA	TCG	6	2043	58763	11	6677	100939	0.255033	SN	T	S	=
CCC	CAT	10	3453	73475	10	5892	103072	0.250272	SN	P	H	=
CGG	CAT	4	1065	16792	2	1467	56583	0.246954	SN	R	H	=
AGA	GCA	25	3177	76463	1	499	85646	0.243728	NN	R	A	=
GCC	TTC	19	2682	62007	7	1701	149123	0.233734	NN	A	F	=
CAC	GAT	4	2697	52993	3	5389	85867	0.232034	SN	H	D	=
ATC	GTT	24	2615	38856	44	6476	123330	0.229569	SN	I	V	=
CTG	CAC	6	1262	85049	5	2164	222011	0.228993	SN	L	H	=
ACG	AGA	1	419	6122	1	3033	17116	0.228441	SN	T	R	=
GGA	GTT	9	713	65100	2	435	115799	0.22411	SN	G	V	=
CCC	TTC	66	4803	73475	13	1397	103072	0.22353	NN	P	F	=
GCT	CTT	26	2446	58817	5	906	117572	0.222969	NN	A	L	=
GCG	GAC	5	509	19054	1	456	21431	0.222154	SN	A	D	=
CCA	GCG	8	3274	73127	11	7854	116585	0.218674	SN	P	A	=
GCG	ATG	35	1181	19054	12	649	21431	0.215283	NN	A	M	=
AGT	CGC	6	1996	50061	6	4289	85160	0.214766	SN	S	R	=
GTC	CTT	4	1489	35931	2	2468	81985	0.206924	SN	V	L	=
AAG	GAT	12	2144	70260	1	796	220444	0.206029	NN	K	D	=
GGC	ATC	19	2606	62031	5	1331	123333	0.201618	NN	G	I	=
CAG	GAC	8	1536	84996	2	1249	232947	0.200673	NN	Q	D	=
ATG	AGA	11	2209	49075	1	816	154910	0.200034	NN	M	R	=
CCA	TCT	13	2608	73127	3	1450	116585	0.196479	SN	P	S	=
AGC	ACT	19	2706	58565	24	5235	117692	0.196257	SN	S	T	=
CTT	TGT	70	2977	70221	7	526	90030	0.193672	NN	L	C	=
AGG	CGC	12	1147	78153	3	683	68478	0.191719	NS	R	R	=
AAA	CAG	20	3084	121909	19	4623	194826	0.189394	SN	K	Q	=
TTG	CTC	21	2714	57847	16	3241	78839	0.18795	NS	L	L	=
GCG	GTA	8	1669	19054	8	3336	21431	0.185813	SN	A	V	=
CCT	ACG	7	1130	78568	2	1045	118061	0.182132	SN	P	T	=
ATG	CCG	9	2516	49075	1	1226	154910	0.181344	NN	M	P	=
CCC	ACT	11	3551	73475	10	5929	103072	0.17839	SN	P	T	=
TCA	TTT	15	2054	66631	2	849	84974	0.17801	SN	S	F	=
GGC	GAA	27	2651	62031	10	1678	123333	0.175437	SN	G	E	=
GCT	GGA	4	689	58817	1	910	117572	0.172454	SN	A	G	=
GTC	GCT	19	1982	35931	16	2730	81985	0.169612	SN	V	A	=
CCA	TCG	36	4858	73127	45	8372	116585	0.165532	SN	P	S	=
GAA	AGA	42	3396	67561	10	1343	236026	0.165068	NN	E	R	=
AAA	AGC	16	2550	121909	4	1500	194826	0.162436	NN	K	S	=
ACA	CCG	5	2144	58763	6	6624	100939	0.151781	SN	T	P	=
ATA	GCA	51	4476	44429	11	1624	52216	0.147149	NN	I	A	=
CGT	CAC	11	602	5882	20	1893	25018	0.144005	SN	R	H	=
TTG	CTA	36	3747	57847	33	5013	78839	0.142244	SS	L	L	=
AGA	GAA	39	4012	76463	5	1063	85646	0.137487	NN	R	E	=
GCC	TCG	7	1005	62007	5	1777	149123	0.134552	SN	A	S	=
AGG	AAA	42	5434	78153	16	3305	68478	0.134384	SN	R	K	=
CGA	CAG	11	477	6258	16	1251	35375	0.134148	SN	R	Q	=
TCG	CCA	6	500	6174	12	2124	13254	0.133778	SN	S	P	=
ATT	GTG	18	3223	69843	5	2027	115958	0.131721	NN	I	V	=
GTT	GCC	11	1830	43340	5	2011	76719	0.130753	SN	V	A	=
GGT	ACT	19	2092	40886	2	722	65481	0.129186	NN	G	T	=
CAA	GGA	21	1834	58069	4	860	83841	0.128604	NN	Q	G	=
GCG	ACT	12	701	19054	4	621	21431	0.127991	SN	A	T	=
GCG	ACC	11	634	19054	4	568	21431	0.126111	SN	A	T	=
AAT	ATC	5	2910	70389	3	6292	124360	0.119259	SN	N	I	=
ACC	ATG	31	1843	41019	19	1827	102431	0.116964	SN	T	M	=
AGC	AAT	53	4365	58565	55	6246	117692	0.115528	SN	S	N	=
GCT	GGC	8	1872	58817	11	5468	117572	0.113547	SN	A	G	=
CTA	TTC	8	1276	35667	2	1158	35130	0.113182	SN	L	F	=
CAC	GGC	21	1878	52993	3	717	85867	0.111511	NN	H	G	=
GTT	TTG	8	708	43340	2	656	76719	0.111229	SN	V	L	=
CTT	ACT	32	2109	70221	2	420	90030	0.105435	NN	L	T	=
GAG	GGC	19	1971	71763	6	1369	254301	0.102799	NN	E	G	=
CCC	GCT	20	3538	73475	20	5989	103072	0.102115	SN	P	A	=
CTC	ATT	9	3043	72578	5	4437	107016	0.100372	SN	L	I	=
GTG	TTA	10	2162	52016	13	5743	172412	0.100099	SN	V	L	=
GGT	AGC	27	3115	40886	18	3566	65481	0.0981012	SN	G	S	=
GCA	CCT	5	632	52291	1	770	102149	0.097143	SN	A	P	=
GAG	AAC	15	3359	71763	3	2111	254301	0.0863703	NN	E	N	=
AAA	GAG	22	4762	121909	12	4937	194826	0.0850926	SN	K	E	=
CAC	AGC	28	1919	52993	5	813	85867	0.0830759	NN	H	S	=
GGA	AGC	13	3023	65100	1	1243	115799	0.0806094	SN	G	S	=
CAA	CCG	4	2636	58069	1	4157	83841	0.0783176	SN	Q	P	=
GCC	ACA	15	2834	62007	6	2830	149123	0.077824	SN	A	T	=
ATG	ACC	22	2519	49075	3	1034	154910	0.0751424	NN	M	T	=
ACA	ATT	12	2795	58763	1	1296	100939	0.0749084	SN	T	I	=
GCA	TCT	10	685	52291	5	926	102149	0.0694446	SN	A	S	=
GGT	CGC	8	1801	40886	4	3026	65481	0.0675946	SN	G	R	=
CGC	CAT	25	1120	18960	38	2830	51405	0.0662149	SN	R	H	=
CCC	TCA	21	3230	73475	5	1987	103072	0.0661841	SN	P	S	=
GGC	AGG	15	2556	62031	4	1905	123333	0.0644366	SN	G	R	=
GCC	CCA	6	811	62007	2	1258	149123	0.0636843	SN	A	P	=
ACC	AAT	9	2012	41019	9	5065	102431	0.0630523	SN	T	N	=
CTG	CCT	39	3149	85049	13	1913	222011	0.0620171	SN	L	P	=
GAA	CAC	6	990	67561	1	1061	236026	0.0619921	NN	E	H	=
AGG	GAG	52	4801	78153	5	1085	68478	0.0596143	NN	R	E	=
CCG	GCA	8	1003	16664	11	3329	20265	0.0592249	SN	P	A	=
AGT	ATC	7	1913	50061	5	4257	85160	0.0575995	SN	S	I	=
CCT	CAG	10	925	78568	3	967	118061	0.0526192	SN	P	Q	=
ACC	ATA	9	1862	41019	1	1401	102431	0.0509591	SN	T	I	=
CTA	TCA	23	2112	35667	3	879	35130	0.0508135	SN	L	S	=
ACT	GCA	11	1982	50016	2	1535	83431	0.0492246	SN	T	A	=
GAT	GTC	3	1560	38068	3	8797	167504	0.0479751	SN	D	V	=
GTG	CTA	5	2282	52016	3	5793	172412	0.0456164	SN	V	L	=
AGA	GGG	36	3826	76463	9	2043	85646	0.0406329	SN	R	G	=
ACT	CCC	4	1730	50016	1	3655	83431	0.039701	SN	T	P	=
GGC	GAG	22	2462	62031	4	1323	123333	0.0388613	SN	G	E	=
ACG	CCA	3	390	6122	4	3036	17116	0.0366366	SN	T	P	=
CGA	CCG	3	158	6258	2	796	35375	0.0357957	SN	R	P	=
GCA	ACG	34	3523	52291	39	6694	102149	0.0354523	SN	A	T	=
GCA	ATA	64	3288	52291	19	1703	102149	0.0349799	NN	A	I	=
CGG	AAG	7	1220	16792	2	1892	56583	0.0335098	SN	R	K	=
TTG	GTA	11	1963	57847	3	2013	78839	0.0331287	SN	L	V	=
ACT	TCC	5	1626	50016	2	3729	83431	0.0304866	SN	T	S	=
GGT	GTC	10	1852	40886	5	3056	65481	0.0303111	SN	G	V	=
GTT	GGC	8	880	43340	4	1664	76719	0.0299647	SN	V	G	=
CCG	TCA	15	1267	16664	18	3388	20265	0.0290132	SN	P	S	=
CGG	CCA	5	591	16792	4	2126	56583	0.0281813	SN	R	P	=
GTG	ACG	76	4090	52016	31	2700	172412	0.0279346	NN	V	T	=
GCC	TCT	15	2638	62007	16	6468	149123	0.0270917	SN	A	S	=
GCC	CTC	16	2463	62007	2	1407	149123	0.0265437	NN	A	L	=
TTT	GTC	7	3459	121833	1	4323	127587	0.0258041	SN	F	V	=
CCC	CAA	13	1140	73475	4	1256	103072	0.0256372	SN	P	Q	=
ATT	GCT	33	4682	69843	6	2305	115958	0.0247331	NN	I	A	=
GGC	CGT	8	2828	62031	3	4878	123333	0.0232996	SN	G	R	=
GCA	AAA	34	2333	52291	8	1328	102149	0.0228282	NN	A	K	=
CGA	AAA	5	508	6258	1	954	35375	0.0219396	SN	R	K	=
GTT	AAT	14	2278	43340	2	1558	76719	0.0219231	NN	V	N	=
TCC	ACT	11	2874	65764	5	4372	98696	0.0214689	SN	S	T	=
CCA	TTA	51	4547	73127	5	1234	116585	0.0210271	NN	P	L	=
TCA	ACG	12	2297	66631	9	4774	84974	0.0201478	SN	S	T	=
CTG	TCG	44	5233	85049	32	6612	222011	0.0200182	SN	L	S	=
CTC	GTT	11	3367	72578	4	4489	107016	0.0197557	SN	L	V	=
TGT	CAT	376	4690	58466	29	574	71244	0.0188367	NN	C	H	=
GAA	CAG	13	1861	67561	17	6013	236026	0.0168362	SN	E	Q	=
ATG	ACA	387	4399	49075	119	1758	154910	0.0156345	NN	M	T	=
CCC	CTA	15	2823	73475	1	1567	103072	0.0156158	SN	P	L	=
GGA	CGG	8	1756	65100	1	2003	115799	0.015419	SN	G	R	=
CGC	CAA	15	893	18960	6	1124	51405	0.0148682	SN	R	Q	=
CGT	TGC	8	514	5882	6	1452	25018	0.0140795	SN	R	C	=
GCC	CCT	17	2424	62007	18	6181	149123	0.0129076	SN	A	P	=
ATG	ACT	35	2622	49075	4	1060	154910	0.0113372	NN	M	T	=
ACC	ATT	24	3140	41019	19	5413	102431	0.0112041	SN	T	I	=
TCA	CCG	25	3267	66631	17	4967	84974	0.0109408	SN	S	P	=
GCC	AAC	37	2945	62007	10	1961	149123	0.0102083	NN	A	N	=
AAA	ATG	12	2664	121909	5	4337	194826	0.00999268	SN	K	M	=
AAG	AGT	25	2058	70260	6	1578	220444	0.00959722	NN	K	S	=
TCC	GCT	7	2985	65764	1	4400	98696	0.00915681	SN	S	A	=
TGC	AGT	7	2169	53083	1	3206	74074	0.00907647	SN	C	S	=
ACG	AAA	6	463	6122	9	3072	17116	0.00899012	SN	T	K	=
TTA	GTG	15	1880	59274	3	1697	57956	0.00891878	SN	L	V	=
GCT	TCC	11	2010	58817	9	5640	117572	0.00822346	SN	A	S	=
ACC	CCT	11	1918	41019	8	4986	102431	0.00769194	SN	T	P	=
GCT	ACC	51	3882	58817	52	6739	117572	0.00750453	SN	A	T	=
AGG	GGA	54	4955	78153	14	2791	68478	0.00747082	SN	R	G	=
AAG	AGA	32	3939	70260	32	7922	220444	0.00724959	SN	K	R	=
AGT	AAA	21	2204	50061	2	1241	85160	0.00719011	NN	S	K	=
TCT	CCC	30	3732	77664	15	4316	105970	0.00688265	SN	S	P	=
CGC	CAG	8	812	18960	1	1081	51405	0.00651968	SN	R	Q	=
TTT	TAC	19	3041	121833	9	4374	127587	0.00602304	SN	F	Y	=
AGC	GGT	45	3852	58565	36	5780	117692	0.00596557	SN	S	G	=
AGT	TGC	7	1962	50061	2	4264	85160	0.00588661	SN	S	C	=
TTA	TCG	19	2732	59274	2	1744	57956	0.00567097	SN	L	S	=
GAG	CAA	13	3509	71763	13	10619	254301	0.00553773	SN	E	Q	=
AGA	CGG	18	2098	76463	5	2230	85646	0.00547904	SS	R	R	=
AGC	TGT	9	2646	58565	3	5001	117692	0.00518057	SN	S	C	=
ACG	GCA	9	504	6122	16	3120	17116	0.00501884	SN	T	A	=
TGC	GGT	15	2300	53083	5	3213	74074	0.00491295	SN	C	G	=
GTA	CTG	12	1153	26980	5	2024	42199	0.00481993	SN	V	L	=
AAG	CAA	7	3018	70260	2	6878	220444	0.00478245	SN	K	Q	=
AGC	ATT	8	2684	58565	2	5071	117692	0.00448264	SN	S	I	=
AAG	AGC	19	2109	70260	3	1620	220444	0.00436254	NN	K	S	=
AAC	ACT	18	2269	44466	19	6359	117391	0.00418052	SN	N	T	=
CCC	CAG	23	1304	73475	10	1700	103072	0.00400891	SN	P	Q	=
CTA	ATG	10	2003	35667	1	2365	35130	0.0038043	SN	L	M	=
AGC	AAG	32	2575	58565	5	1455	117692	0.00318798	NN	S	K	=
CGC	CTT	13	709	18960	11	2130	51405	0.00309044	SN	R	L	=
TAT	AAC	8	2374	44851	3	5952	84840	0.00303728	SN	Y	N	=
TAT	GAC	6	2381	44851	1	5941	84840	0.0029143	SN	Y	D	=
TTT	CTC	34	4888	121833	12	4580	127587	0.00276971	SN	F	L	=
GCC	GGG	12	873	62007	4	1514	149123	0.00273032	SN	A	G	=
GTA	GCG	24	1753	26980	10	2213	42199	0.00271686	SN	V	A	=
GCT	TTT	29	2503	58817	2	1064	117572	0.00260424	NN	A	F	=
ATC	GCC	29	2406	38856	8	2122	123330	0.00244544	NN	I	A	=
CGG	AGA	11	587	16792	15	2846	56583	0.00236931	SS	R	R	=
CCT	GCC	12	2857	78568	4	5283	118061	0.00232084	SN	P	A	=
AGA	CAA	53	2316	76463	11	1260	85646	0.00215906	SN	R	Q	=
GCT	GTC	30	3425	58817	22	6023	117572	0.00209719	SN	A	V	=
CCT	CAC	9	2662	78568	2	5144	118061	0.00166615	SN	P	H	=
CAA	AAG	9	2744	58069	1	4192	83841	0.00154203	SN	Q	K	=
GAG	AGG	58	3914	71763	8	1619	254301	0.00152933	NN	E	R	=
ACT	GCC	32	3043	50016	19	4505	83431	0.00146762	SN	T	A	=
CTA	CCG	28	2911	35667	6	2388	35130	0.00144923	SN	L	P	=
TAT	TCC	8	2478	44851	2	5976	84840	0.00135428	SN	Y	S	=
GAC	TAT	7	1816	35393	4	8054	157153	0.00118314	SN	D	Y	=
AGT	AAC	52	3597	50061	38	5376	85160	0.00107264	SN	S	N	=
GTC	ACC	38	2474	35931	13	2320	81985	0.00106992	NN	V	T	=
CCT	TGT	89	3415	78568	10	1061	118061	0.00105129	NN	P	C	=
CCT	ACC	14	2875	78568	5	5226	118061	0.00103633	SN	P	T	=
GCA	ACC	18	2391	52291	2	2105	102149	0.00101784	SN	A	T	=
AGG	ATA	27	3241	78153	5	2560	68478	0.00101427	SN	R	I	=
AAT	AGC	37	4778	70389	26	7809	124360	0.0010088	SN	N	S	=
GTA	ATG	35	2525	26980	15	2963	42199	0.000877705	SN	V	M	=
AAG	GGG	26	2879	70260	3	1922	220444	0.000858134	NN	K	G	=
ACT	AAC	9	1637	50016	2	3661	83431	0.000748631	SN	T	N	=
ATT	ACC	25	3427	69843	9	4461	115958	0.000713259	SN	I	T	=
CAT	CGC	36	4302	49122	16	5204	69115	0.000665858	SN	H	R	=
AAC	CAT	10	2333	44466	4	6386	117391	0.000629058	SN	N	H	=
AAA	GGA	42	4222	121909	4	1902	194826	0.00058617	NN	K	G	=
CAT	CCC	11	2582	49122	2	4438	69115	0.000579769	SN	H	P	=
CTC	CCG	18	2330	72578	2	2197	107016	0.000444151	SN	L	P	=
AGT	ACC	10	2191	50061	2	4556	85160	0.000434262	SN	S	T	=
GCT	CCC	12	1957	58817	6	5476	117572	0.000399383	SN	A	P	=
GGA	GAG	50	3439	65100	12	2444	115799	0.000375288	SN	G	E	=
GAC	GGT	21	2539	35393	22	8403	157153	0.000372319	SN	D	G	=
GAT	GGC	16	2389	38068	17	9156	167504	0.000350961	SN	D	G	=
GAG	GTA	9	2763	71763	4	10086	254301	0.000301454	SN	E	V	=
AAG	ATA	12	2872	70260	4	6677	220444	0.000276965	SN	K	I	=
GTT	ACT	47	3383	43340	7	1923	76719	0.000275476	NN	V	T	=
CCA	TGA	36	2578	73127	1	919	116585	0.00025625	SN	P	S	=
CTG	TTT	12	3155	85049	4	7448	222011	0.000247219	SN	L	F	=
TCC	TGG	18	1037	65764	1	908	98696	0.000226213	SN	S	W	=
TAC	TCT	9	1724	27490	3	5667	92794	0.00022597	SN	Y	S	=
GAA	GCG	7	1666	67561	1	5760	236026	0.000186157	SN	E	A	=
AAT	TGT	23	2470	70389	1	1635	124360	0.000177966	NN	N	C	=
ACA	GTA	75	4101	58763	12	1928	100939	0.000168352	NN	T	V	=
GCT	GGG	20	761	58817	4	962	117572	0.000119725	SN	A	G	=
CCC	CGT	24	3513	73475	10	5869	103072	0.000117335	SN	P	R	=
CTG	ATA	11	3183	85049	2	6994	222011	0.00011267	SN	L	I	=
CAG	GGG	45	3450	84996	8	2388	232947	0.00010334	NN	Q	G	=
CGC	CCT	7	525	18960	1	2078	51405	9.30714e-05	SN	R	P	=
GCA	GGG	16	1918	52291	10	5730	102149	9.263e-05	SN	A	G	=
CGG	CAA	23	1294	16792	15	3176	56583	8.63448e-05	SN	R	Q	=
ACT	ATC	39	3350	50016	15	4085	83431	8.53518e-05	SN	T	I	=
GTG	GCT	42	1923	52016	11	1784	172412	7.22114e-05	SN	V	A	=
CTG	CGA	15	3385	85049	4	6732	222011	6.4888e-05	SN	L	R	=
CAC	CTT	14	2720	52993	3	5406	85867	5.01691e-05	SN	H	L	-
GCT	ATT	85	4391	58817	14	2132	117572	4.87284e-05	NN	A	I	-
ATT	AGC	10	1684	69843	1	3947	115958	4.68102e-05	SN	I	S	-
CTG	CAA	21	3225	85049	9	6725	222011	3.5788e-05	SN	L	Q	-
GGC	GCT	21	2777	62031	7	4971	123333	3.27535e-05	SN	G	A	-
TGT	TTC	14	2118	58466	1	3095	71244	3.1945e-05	SN	C	F	-
CAC	AAT	13	2740	52993	2	5482	85867	3.1943e-05	SN	H	N	-
GGC	TGT	16	2831	62031	3	4871	123333	3.09368e-05	SN	G	C	-
ACG	ATA	15	808	6122	12	3428	17116	2.89201e-05	SN	T	I	-
GAT	CAC	11	1763	38068	7	8860	167504	2.71547e-05	SN	D	H	-
ATC	CTT	12	1512	38856	4	4762	123330	2.64358e-05	SN	I	L	-
GCC	ACT	75	4496	62007	62	7793	149123	2.30422e-05	SN	A	T	-
ACC	GCT	50	3128	41019	37	5862	102431	2.1375e-05	SN	T	A	-
CAA	CTG	15	2395	58069	2	4064	83841	2.05053e-05	SN	Q	L	-
GAC	CAT	12	1962	35393	6	8134	157153	1.69438e-05	SN	D	H	-
GGT	GAC	32	2938	40886	7	3272	65481	1.36384e-05	SN	G	D	-
CTG	CCC	29	3374	85049	2	2537	222011	1.13625e-05	SN	L	P	-
GAC	AAT	30	2650	35393	31	8806	157153	1.03281e-05	SN	D	N	-
GCG	ACA	24	1313	19054	12	3061	21431	8.95702e-06	SN	A	T	-
GCC	GTT	48	4208	62007	28	7134	149123	6.57095e-06	SN	A	V	-
AAC	AGT	49	3234	44466	41	7297	117391	4.94563e-06	SN	N	S	-
TGT	GGC	19	2138	58466	2	3077	71244	3.59805e-06	SN	C	G	-
AAA	AGG	33	3867	121909	10	5545	194826	2.80296e-06	SN	K	R	-
ACC	AGT	17	2035	41019	5	5167	102431	2.72736e-06	SN	T	S	-
GGA	AGG	67	4066	65100	10	2466	115799	2.35376e-06	SN	G	R	-
CAG	AAA	22	3153	84996	10	8031	232947	2.34607e-06	SN	Q	K	-
CCT	CGC	17	2804	78568	2	5114	118061	1.69409e-06	SN	P	R	-
CGC	TGT	26	1291	18960	8	2351	51405	1.68907e-06	SN	R	C	-
GCG	CCA	13	1015	19054	2	2908	21431	1.49869e-06	SN	A	P	-
CCT	TCC	62	4987	78568	24	5957	118061	1.01735e-06	SN	P	S	-
CTG	GTA	22	3517	85049	6	7163	222011	9.9111e-07	SN	L	V	-
TTC	TGT	20	2643	69779	2	3981	122084	9.6932e-07	SN	F	C	-
GCC	GGT	16	2502	62007	3	6193	149123	8.5945e-07	SN	A	G	-
AGT	CAT	82	2361	50061	11	1278	85160	6.9131e-07	NN	S	H	-
ATC	ACT	39	2237	38856	23	4821	123330	6.6345e-07	SN	I	T	-
GAT	AAC	36	2555	38068	40	9463	167504	6.47128e-07	SN	D	N	-
GTC	TTT	17	1429	35931	1	2419	81985	6.04595e-07	SN	V	F	-
GCC	GAT	17	2624	62007	3	6087	149123	5.9958e-07	SN	A	D	-
AAT	GAC	36	3746	70389	15	6833	124360	4.36103e-07	SN	N	D	-
CAA	CGG	32	3498	58069	6	4588	83841	4.22018e-07	SN	Q	R	-
CCT	CTC	52	4749	78568	15	5452	118061	3.88332e-07	SN	P	L	-
CTT	TTC	49	4125	70221	6	3087	90030	3.68769e-07	SN	L	F	-
TGC	CGT	33	3439	53083	3	3334	74074	2.5093e-07	SN	C	R	-
CCC	CTG	97	3059	73475	20	2024	103072	2.37083e-07	SN	P	L	-
GGG	GCA	61	3169	74044	26	4377	90544	1.60133e-07	SN	G	A	-
ACA	GCG	47	3448	58763	31	7730	100939	1.04017e-07	SN	T	A	-
TCC	CCT	42	4064	65764	8	4589	98696	8.8716e-08	SN	S	P	-
CAG	GAA	22	3399	84996	6	8343	232947	8.07032e-08	SN	Q	E	-
CAT	CTC	19	2511	49122	1	4402	69115	6.03035e-08	SN	H	L	-
GAG	GGA	36	3733	71763	24	10434	254301	5.51605e-08	SN	E	G	-
TTC	CTT	38	3639	69779	6	4244	122084	4.80739e-08	SN	F	L	-
ACA	AGG	25	2370	58763	10	6620	100939	3.58928e-08	SN	T	R	-
TGT	TAC	65	4174	58466	11	3373	71244	3.51707e-08	SN	C	Y	-
AGG	ACA	72	3419	78153	12	2590	68478	2.2644e-08	SN	R	T	-
GAT	TAC	18	1694	38068	10	8759	167504	1.58369e-08	SN	D	Y	-
CTC	CCT	42	3872	72578	6	4321	107016	1.19578e-08	SN	L	P	-
TTG	CCG	37	3574	57847	2	3349	78839	9.42029e-09	SN	L	P	-
GCT	GAC	17	1841	58817	2	5353	117572	9.01575e-09	SN	A	D	-
TAT	TGC	32	4479	44851	4	6267	84840	8.65234e-09	SN	Y	C	-
GGG	GAA	65	4913	74044	13	4588	90544	8.20804e-09	SN	G	E	-
TAC	TTT	18	1679	27490	4	5759	92794	6.94285e-09	SN	Y	F	-
TGC	TTT	30	2324	53083	3	3207	74074	6.36568e-09	SN	C	F	-
GAG	GCA	37	2875	71763	30	10215	254301	3.70287e-09	SN	E	A	-
AAT	CAC	32	3361	70389	8	6566	124360	3.08658e-09	SN	N	H	-
CAT	TGT	385	4105	49122	49	1239	69115	1.45214e-09	NN	H	C	-
GCA	GAG	23	2041	52291	5	5684	102149	1.26168e-09	SN	A	E	-
TCT	TTC	59	4082	77664	10	4080	105970	1.24595e-09	SN	S	F	-
AAG	GAA	31	4037	70260	5	7118	220444	9.65363e-10	SN	K	E	-
GAA	GGG	25	2514	67561	4	6079	236026	3.1093e-10	SN	E	G	-
CCA	CAG	45	3101	73127	23	7675	116585	2.851e-10	SN	P	Q	-
CAC	CGT	65	4073	52993	22	6020	85867	1.53455e-10	SN	H	R	-
GGG	AGA	83	5687	74044	13	4530	90544	1.51754e-10	SN	G	R	-
CAT	TAC	56	3814	49122	11	4689	69115	9.28745e-11	SN	H	Y	-
GAA	AAG	38	3531	67561	8	6374	236026	9.11897e-11	SN	E	K	-
AAG	ACA	52	2989	70260	26	6774	220444	8.40873e-11	SN	K	T	-
CAG	CGA	65	5347	84996	27	9388	232947	4.48681e-11	SN	Q	R	-
TGC	TAT	48	3432	53083	3	3302	74074	2.95447e-11	SN	C	Y	-
CCC	TCT	101	5626	73475	35	6647	103072	2.79588e-11	SN	P	S	-
TTC	TCT	35	3404	69779	1	4042	122084	2.78464e-11	SN	F	S	-
TCT	TAC	31	2705	77664	1	3881	105970	2.23572e-11	SN	S	Y	-
GGC	AGT	64	4580	62031	15	5989	123333	1.01031e-11	SN	G	S	-
TCC	TGT	38	3267	65764	2	4349	98696	3.20568e-12	SN	S	C	-
CCA	CGG	40	3028	73127	12	7603	116585	7.40041e-13	SN	P	R	-
CAC	TGC	294	3606	52993	26	1156	85867	4.78994e-13	NN	H	C	-
TAC	CAT	51	2459	27490	20	5883	92794	2.84309e-13	SN	Y	H	-
CCC	CTT	83	5207	73475	19	6215	103072	2.52687e-13	SN	P	L	-
TCC	TTT	73	4653	65764	8	4526	98696	7.15455e-14	SN	S	F	-
GGC	GAT	67	4482	62031	10	5402	123333	6.55077e-14	SN	G	D	-
GAG	AAA	54	5143	71763	18	11173	254301	5.17129e-14	SN	E	K	-
AAC	GAT	33	2726	44466	4	6636	117391	4.14469e-14	SN	N	D	-
ACA	AAG	38	2351	58763	9	6656	100939	8.0704e-15	SN	T	K	-
TAC	TGT	39	2464	27490	4	5772	92794	1.38441e-16	SN	Y	C	-
CTC	TTT	97	5085	72578	11	4808	107016	3.60383e-17	SN	L	F	-
CAC	TAT	75	4223	52993	11	5813	85867	9.51578e-18	SN	H	Y	-
TTG	TCA	213	3027	57847	39	2188	78839	1.19398e-18	SN	L	S	-
CAG	CCA	96	3364	84996	37	7995	232947	1.06924e-23	SN	Q	P	-
CTG	TGG	76	3342	85049	6	6222	222011	9.18462e-28	SN	L	W	-
TAT	CAC	88	3546	44851	6	6146	84840	3.90186e-31	SN	Y	H	-
GCA	GTG	262	3205	52291	147	6190	102149	2.23928e-33	SN	A	V	-
GTG	GCA	277	3606	52016	135	6393	172412	5.89255e-36	SN	V	A	-
ACA	ATG	379	4700	58763	191	7400	100939	1.33645e-38	SN	T	M	-
TCA	TTG	367	4031	66631	101	5066	84974	6.24198e-49	SN	S	L	-
CCA	CTG	480	5422	73127	151	8053	116585	1.8694e-71	SN	P	L	-
CTG	CCA	469	5762	85049	74	7166	222011	3.76513e-88	SN	L	P	-

## Sheet: yeast_table
codon change		Null model - double syn			codon change			Fisher double vs. single	class	Amino acid change		mode of selection
ancestral	derived	double	single	ancestral	double	single	ancestral			ancestral	derived	Bonferroni
ACT	GTT	6	834	8450	93	1555	24525	3.0942e-11	NN	T	V	+		Bonfferoni p-val cutoff
CCT	TTT	5	903	5096	40	816	17462	1.02799e-08	NN	P	F	+		0.000153374
TCT	CTT	10	1483	13883	40	1228	30608	9.29389e-07	NN	S	L	+
TTT	CCT	4	781	6793	62	1808	43216	3.38907e-06	NN	F	P	+
GCA	ATA	3	551	3858	35	1317	20228	0.00198775	NN	A	I	=
CTT	TCT	2	382	2253	38	1186	18244	0.00230531	NN	L	S	=
TCA	CTA	6	1374	12439	25	1765	26732	0.00596116	NN	S	L	=
ACA	GGA	1	901	10510	13	1334	24169	0.0116912	NN	T	G	=
GCT	AGT	1	414	3111	16	837	24582	0.0171129	NN	A	S	=
GTT	ACT	2	280	1878	74	2303	28662	0.0209984	NN	V	T	=
CTT	TTA	4	379	2253	41	1320	18244	0.0287545	NS	L	L	=
ACA	GTA	13	1012	10510	45	1815	24169	0.037403	NN	T	V	=
CCA	TTA	5	711	4825	22	1194	25156	0.0460965	NN	P	L	=
TCT	CGT	5	1397	13883	9	788	30608	0.0465283	NN	S	R	=
GTA	ACA	3	254	1794	45	1296	14245	0.0704613	NN	V	T	=
ACT	AGC	2	867	8450	34	4442	24525	0.108834	SN	T	S	=
TCC	CTC	6	657	6965	17	864	16622	0.136353	NN	S	L	=
TCT	ATT	2	434	13883	11	700	30608	0.148028	NN	S	I	=
TCC	AGC	1	142	6965	7	207	16622	0.151382	Serine	S	S	=
ACA	ATT	1	346	10510	21	1570	24169	0.156627	SN	T	I	=
ATT	GCT	5	418	3662	71	2888	44562	0.157541	NN	I	A	=
CTT	TTG	8	369	2253	45	1211	18244	0.186496	NS	L	L	=
CGT	TCT	2	379	1837	7	453	9586	0.194718	NN	R	S	=
TCG	TTA	2	606	3009	24	2530	8859	0.20762	SN	S	L	=
ATA	ACG	5	352	3191	32	1200	27123	0.233324	NN	I	T	=
ACA	TTA	1	387	10510	7	793	24169	0.285943	NN	T	L	=
TCA	TTG	16	1269	12439	75	4595	26732	0.440516	SN	S	L	=
ACT	CTT	1	262	8450	9	722	24525	0.469694	NN	T	L	=
TTA	GTT	2	149	3826	5	186	33205	0.470866	NN	L	V	=
TCC	CGC	3	606	6965	6	662	16622	0.510486	NN	S	R	=
ACT	ATC	7	966	8450	47	4854	24525	0.582943	SN	T	I	=
ATG	CTA	5	319	2355	16	685	35650	0.635693	NN	M	L	=
CCA	GGA	1	104	4825	4	186	25156	0.658585	NN	P	G	=
CCC	TTC	2	430	3168	4	489	7762	0.690572	NN	P	F	=
CTA	TTG	29	359	1285	436	4888	13560	0.700507	SS	L	L	=
ATC	GCC	1	110	1307	24	1274	22356	0.715393	NN	I	A	=
TCT	ACG	3	517	13883	7	867	30608	0.752125	SN	S	T	=
TCA	GCC	3	430	12439	9	960	26732	0.764465	SN	S	A	=
GCG	ATG	4	147	1335	12	334	5120	0.78597	NN	A	M	=
ATG	GTT	9	316	2355	25	748	35650	0.848938	NN	M	V	=
CTA	TCA	1	235	1285	16	2984	13560	1	SN	L	S	=
ACC	GGC	1	295	4264	5	747	13400	1	NN	T	G	=
TTC	CCC	2	257	2676	9	970	27205	1	NN	F	P	=
ATT	ACC	1	285	3662	46	7911	44562	1	SN	I	T	=
ACG	GCC	4	260	2856	9	555	8069	1	SN	T	A	=
TCA	TTT	2	477	12439	8	1711	26732	1	SN	S	F	=
GTG	ATT	5	238	1664	25	1039	13436	1	SN	V	I	=
CGA	AGG	1	64	943	21	673	6009	1	SS	R	R	=
TTG	CCG	1	317	2910	14	3928	35770	1	SN	L	P	=
TGT	CCT	4	740	6313	4	724	14964	1	NN	C	P	=
GCG	ACC	3	142	1335	9	387	5120	1	SN	A	T	=
GCA	GTG	4	307	3858	42	3192	20228	1	SN	A	V	=
ATA	GGA	1	359	3191	4	1349	27123	1	NN	I	G	=
ACG	ATC	1	147	2856	8	696	8069	1	SN	T	I	=
ACA	AGT	1	247	10510	5	1105	24169	1	SN	T	S	=
TTG	ATT	2	160	2910	4	318	35770	1	NN	L	I	=
TCT	TTC	11	1722	13883	36	5783	30608	1	SN	S	F	=
TCC	TTT	6	1129	6965	20	3951	16622	1	SN	S	F	=
TGA	GGG	6	272	2959	4	225	10504	1	NN	S	G	=
ACA	ATG	13	963	10510	54	4089	24169	0.876744	SN	T	M	=
TTG	CTT	10	383	2910	93	3642	35770	0.865737	NS	L	L	=
ACC	ATT	9	580	4264	46	3077	13400	0.853565	SN	T	I	=
CTG	TTA	30	313	1108	335	3639	10769	0.839566	SS	L	L	=
AGT	GGG	4	311	3114	9	868	20111	0.753562	NN	S	G	=
TTT	TCC	3	669	6793	32	8613	43216	0.73794	SN	F	S	=
TTG	GTC	4	117	2910	3	128	35770	0.713385	NN	L	V	=
TTA	CTG	55	910	3826	627	10939	33205	0.711763	SS	L	L	=
CCA	CTG	2	317	4825	19	3270	25156	0.708339	SN	P	L	=
ACC	ATG	2	151	4264	7	790	13400	0.643311	SN	T	M	=
ACG	GTG	7	273	2856	11	581	8069	0.610985	NN	T	V	=
TTG	CTA	54	732	2910	729	10697	35770	0.597924	SS	L	L	=
TTA	CTT	10	451	3826	80	4286	33205	0.586154	NS	L	L	=
ATG	TTA	6	332	2355	10	803	35650	0.580372	NN	M	L	=
CTT	GCT	6	218	3368	9	469	18244	0.576804	NN	L	A	=
GGA	AGT	1	100	842	10	1443	16392	0.523693	SN	G	S	=
AGC	ATT	1	146	1262	10	2400	12029	0.479311	SN	S	I	=
ATA	CTG	8	371	3191	10	652	27123	0.469381	NN	I	L	=
GTT	ATG	3	271	1878	16	2307	28662	0.443542	SN	V	M	=
TCA	ACC	7	525	12439	9	1025	26732	0.431954	SN	S	T	=
CCA	CGG	1	294	4825	5	3019	25156	0.428185	SN	P	R	=
TTA	CCA	3	414	3826	19	4707	33205	0.417202	SN	L	P	=
TGA	CCA	1	206	2959	3	1511	10504	0.40135	SN	S	P	=
CCT	TCG	7	878	5096	4	919	17462	0.377222	SN	P	S	=
GGG	AGT	1	50	461	5	669	7578	0.355463	SN	G	S	=
ATT	TTG	3	169	3662	2	310	44562	0.352663	NN	I	L	=
CTT	GTC	2	199	2253	12	2101	18244	0.346733	SN	L	V	=
AGT	GGA	8	340	3114	13	874	20111	0.33012	NN	S	G	=
GTA	ATC	4	249	1794	11	1184	14245	0.313992	SN	V	I	=
ACT	GCG	12	837	8450	13	1457	24525	0.296242	SN	T	A	=
TCC	GCT	10	1137	6965	21	3795	16622	0.28265	SN	S	A	=
CCT	CTC	6	569	5096	20	3088	17462	0.279644	SN	P	L	=
TCC	TTG	4	230	6965	7	818	16622	0.272698	SN	S	L	=
GCC	CCG	1	76	1882	1	481	12836	0.256731	SN	A	P	=
ACG	GCT	9	281	2856	13	686	8069	0.240142	SN	T	A	=
CTC	GTG	1	38	1089	1	301	7141	0.215957	SN	L	V	=
CTC	CCA	2	111	1989	2	394	7141	0.214936	SN	L	P	=
CCC	ACA	2	138	3168	2	495	7762	0.211459	SN	P	T	=
TTG	CTC	12	368	2910	80	3575	35770	0.209089	NS	L	L	=
GTG	CTT	1	60	1664	2	755	13436	0.207683	SN	V	L	=
CGT	GGC	2	157	1837	5	1134	9586	0.207611	SN	R	G	=
GTC	GCT	2	97	672	22	2744	12243	0.200323	SN	V	A	=
ATA	TTG	11	398	3191	12	747	27123	0.193805	NN	I	L	=
TTA	TCG	3	553	3826	17	6757	33205	0.190176	SN	L	S	=
AGG	ACA	1	111	947	5	3137	12717	0.189673	SN	R	T	=
CTC	GTT	2	109	1089	8	1274	7141	0.186338	SN	L	V	=
TTG	TCA	6	420	2910	58	7080	35770	0.174052	SN	L	S	=
ATC	CTT	1	126	1307	7	5332	22356	0.171544	SN	I	L	=
CTT	ACT	10	243	3368	13	585	18244	0.165635	NN	L	T	=
CAA	CCC	2	68	5356	2	301	44525	0.161281	NN	Q	P	=
GGT	GCC	1	52	549	14	4886	31140	0.149222	SN	G	A	=
TGT	TAC	3	116	972	26	2538	14964	0.13499	SN	C	Y	=
GCA	CCT	3	190	3858	5	979	20228	0.129171	SN	A	P	=
ATT	CTG	3	129	3662	2	350	44562	0.127806	NN	I	L	=
GCG	AAG	3	31	453	5	172	5120	0.120794	NN	A	K	=
TTT	CTA	15	836	6793	11	1157	43216	0.113664	NN	F	L	=
ATG	TTT	4	111	2355	5	403	35650	0.112326	NN	M	F	=
TCT	TGC	8	1638	13883	12	5350	30608	0.108281	SN	S	C	=
AGT	CGC	2	352	3114	4	3440	20111	0.101021	SN	S	R	=
TAC	TTT	2	72	1277	31	4626	20876	0.0934158	SN	Y	F	=
TTT	CTG	9	831	6793	4	1141	43216	0.0869185	NN	F	L	=
ACT	TCG	3	355	8450	1	826	24525	0.0849505	SN	T	S	=
TGG	CGC	2	105	1258	2	720	22113	0.0831507	NN	W	R	=
GCC	TCG	3	88	1882	5	585	12836	0.0783197	SN	A	S	=
ATG	TTC	3	90	2355	2	322	35650	0.075925	NN	M	F	=
CGT	CTC	2	119	1393	3	1137	9586	0.0752959	SN	R	L	=
GAT	GGC	3	120	926	78	9973	56273	0.0746626	SN	D	G	=
CTG	CCA	3	133	1108	11	1781	10769	0.070414	SN	L	P	=
ACG	CCC	3	95	2856	2	356	8069	0.0689401	SN	T	P	=
ATA	GTG	52	713	3191	101	1936	27123	0.0618828	NN	I	V	=
AGC	GGG	5	97	1262	12	667	12029	0.0587386	NN	S	G	=
CTG	GTA	3	140	1108	8	1549	10769	0.0582247	SN	L	V	=
GTT	CCT	5	201	3011	6	778	28662	0.0575988	NN	V	P	=
ATA	GTC	8	396	3191	16	1864	27123	0.0566615	SN	I	V	=
TCT	ACA	9	701	13883	7	1496	30608	0.0561109	SN	S	T	=
CCG	TCT	11	164	1300	9	362	5241	0.0473043	SN	P	S	=
CCA	GCT	5	199	4825	9	1142	25156	0.0464973	SN	P	A	=
ATT	GTG	8	408	3662	16	2095	44562	0.0455386	NN	I	V	=
CCT	ATT	5	98	1147	4	310	17462	0.044792	NN	P	I	=
GCA	CCG	4	350	3858	9	2897	20228	0.0441648	SN	A	P	=
CCA	ACT	4	237	4825	4	1107	25156	0.0379945	SN	P	T	=
CCT	GCA	5	216	5096	5	846	17462	0.0363161	SN	P	A	=
TGC	AGT	4	270	1615	5	1605	9249	0.0302519	SN	C	S	=
GTA	ATT	9	274	1794	17	1439	14245	0.0264923	SN	V	I	=
AGC	GGA	5	105	1262	8	660	12029	0.0259513	NN	S	G	=
ATC	GTG	6	121	1307	15	966	22356	0.0255656	NN	I	V	=
GCT	TCA	4	176	3111	6	1278	24582	0.0255216	SN	A	S	=
ACA	GCC	26	1061	10510	24	1920	24169	0.024622	SN	T	A	=
TTA	CTC	10	418	3826	42	4225	33205	0.0239361	NS	L	L	=
ACT	TCA	7	479	8450	5	1277	24525	0.0237305	SN	T	S	=
TTT	GCT	12	690	11711	4	812	43216	0.0235325	NN	F	A	=
GCG	TCT	3	58	1335	1	289	5120	0.0176279	SN	A	S	=
AGG	GGT	3	87	947	1	440	12717	0.0165982	NN	R	G	=
TCC	CCA	17	840	6965	10	1315	16622	0.0159572	SN	S	P	=
ATT	CCT	12	468	7402	9	1095	44562	0.0140676	NN	I	P	=
GTC	ATA	6	95	886	17	988	12243	0.0139567	SN	V	I	=
CTC	ATT	5	116	1089	13	1305	7141	0.0135861	SN	L	I	=
TCA	ACG	21	1423	12439	29	4176	26732	0.0133371	SN	S	T	=
TCG	GCA	8	578	3009	9	2242	8859	0.0130487	SN	S	A	=
AGA	CGC	3	41	2607	3	421	36719	0.0127173	NS	R	R	=
ACA	TCT	15	520	10510	14	1279	24169	0.0120601	SN	T	S	=
GCT	GGC	2	30	451	20	4264	24582	0.0112165	SN	A	G	=
ACT	TTT	7	261	2762	5	848	24525	0.0106667	NN	T	F	=
TAT	TTC	3	96	1645	24	5800	31935	0.00990494	SN	Y	F	=
GTG	TTA	5	187	1664	15	2582	13436	0.00971067	SN	V	L	=
CAC	CTT	3	161	2083	4	2281	10391	0.00844621	SN	H	L	=
TCG	CCC	10	317	3009	4	619	8859	0.00755528	SN	S	P	=
GCC	ACG	9	248	1882	9	911	12836	0.00739499	SN	A	T	=
GTG	CTA	4	170	1664	9	2557	13436	0.00713968	SN	V	L	=
TAC	TGT	4	121	1277	26	4752	20876	0.00660344	SN	Y	C	=
ATT	GTA	10	416	3662	26	3267	44562	0.00566495	SN	I	V	=
CTA	ATG	6	155	1285	16	1864	13560	0.00564894	SN	L	M	=
TCA	CCT	34	1643	12439	20	2171	26732	0.00518722	SN	S	P	=
TCC	ACA	9	370	6965	4	853	16622	0.00455069	SN	S	T	=
ACA	GCT	29	1147	10510	26	2275	24169	0.00383254	SN	T	A	=
TTT	ACT	19	742	11711	6	901	43216	0.00366401	NN	F	T	=
ATC	GTA	7	122	1307	23	1708	22356	0.00347145	SN	I	V	=
GGT	AGG	4	141	998	3	1217	31140	0.0033148	SN	G	R	=
TCC	CCG	16	769	6965	6	1170	16622	0.00331248	SN	S	P	=
CCG	GCA	5	210	1300	4	1460	5241	0.002683	SN	P	A	=
ATT	CTC	5	308	3662	19	7254	44562	0.00257594	SN	I	L	=
TGC	GGT	5	265	1615	3	1566	9249	0.00252202	SN	C	G	=
CCG	TCC	13	160	1300	6	328	5241	0.00229106	SN	P	S	=
CTC	CAT	5	160	1989	4	1256	7141	0.00167713	SN	L	H	=
TTA	ATG	9	602	3826	24	6381	33205	0.00155447	SN	L	M	=
CCC	TCG	15	460	3168	4	648	7762	0.00154774	SN	P	S	=
TGT	GGC	7	624	6313	3	2289	14964	0.00137439	SN	C	G	=
CAT	CTC	6	382	4692	8	3538	22289	0.00133614	SN	H	L	=
CCA	TCT	22	797	4825	18	1904	25156	0.0013251	SN	P	S	=
GCA	ACC	15	545	3858	11	1514	20228	0.00110452	SN	A	T	=
GAC	GTT	2	36	589	6	5894	23168	0.00108991	SN	D	V	=
AGG	CGA	6	116	947	28	3269	12717	0.00108052	SS	R	R	=
TCA	ACT	15	639	12439	7	1337	26732	0.000816321	SN	S	T	=
TCT	GCA	11	558	13883	5	1458	30608	0.00079108	SN	S	A	=
CCT	TCA	22	949	5096	8	1305	17462	0.000683563	SN	P	S	=
GCT	ACA	14	470	3111	14	1793	24582	0.000619415	SN	A	T	=
TGT	AGC	12	740	6313	8	2369	14964	0.00061173	SN	C	S	=
GCT	GTC	5	74	451	36	4673	24582	0.000506755	SN	A	V	=
GCC	ACA	9	265	1882	6	1170	12836	0.000468189	SN	A	T	=
TTA	GTG	7	568	3826	11	6298	33205	0.000384367	SN	L	V	=
GAC	GGT	4	55	589	33	6177	23168	0.00037074	SN	D	G	=
CCC	TCA	16	494	3168	5	854	7762	0.000346824	SN	P	S	=
GCC	TCA	8	110	1882	9	851	12836	0.000339599	SN	A	S	=
TCT	CCA	47	1780	13883	21	2009	30608	0.000323867	SN	S	P	=
ACT	GCA	37	982	8450	29	1920	24525	0.000323291	SN	T	A	=
TCA	GCG	19	1330	12439	17	4099	26732	0.000293964	SN	S	A	=
GCT	ATT	29	290	1862	50	1264	24582	0.00022889	NN	A	I	=
CGC	CAT	19	177	999	23	758	3359	0.000204796	SN	R	H	=
ACG	CCA	7	466	2856	2	2055	8069	0.000194913	SN	T	P	=
GCT	TTT	9	136	1862	6	713	24582	0.000169602	NN	A	F	=
TTT	GTC	7	720	6793	9	8022	43216	0.000154945	SN	F	V	-
AGC	TGT	6	178	1262	7	2458	12029	0.000117873	SN	S	C	-
CTG	TTT	7	200	1108	8	2171	10769	0.000117864	SN	L	F	-
GTT	GCC	10	186	1872	45	4360	28662	8.55292e-05	SN	V	A	-
GGT	TGC	4	125	998	6	4835	31140	8.06079e-05	SN	G	C	-
CCC	GCT	8	364	3168	3	1856	7762	5.77866e-05	SN	P	A	-
GCA	ACT	21	585	3858	16	1802	20228	5.47949e-05	SN	A	T	-
AGA	GGT	10	221	2607	7	1242	36719	5.06e-05	NN	R	G	-
TCG	ACA	18	602	3009	16	2271	8859	4.53443e-05	SN	S	T	-
AGT	TGC	10	423	3114	12	3513	20111	4.25026e-05	SN	S	C	-
CTG	TTC	7	192	1108	6	2095	10769	3.58275e-05	SN	L	F	-
GCT	CCA	7	157	3111	3	1151	24582	3.54989e-05	SN	A	P	-
TCA	CCC	37	1540	12439	12	1849	26732	3.25874e-05	SN	S	P	-
GCG	TCA	9	175	1335	8	1403	5120	3.20049e-05	SN	A	S	-
CCA	ACG	10	431	4825	9	3057	25156	2.87552e-05	SN	P	T	-
CGT	AGC	7	175	1837	2	1141	9586	2.34572e-05	SN	R	S	-
TCT	CCG	25	1580	13883	2	1361	30608	1.95881e-05	SN	S	P	-
GGA	CGG	4	61	842	3	2406	16392	1.43339e-05	SN	G	R	-
TTC	ATT	8	439	2676	12	6835	27205	1.223e-05	SN	F	I	-
GTC	TTT	5	103	886	4	2569	12243	1.07217e-05	SN	V	F	-
CGG	TGA	9	79	433	6	632	2707	1.04006e-05	SN	R	S	-
TGA	CGT	8	253	2959	2	1475	10504	8.0359e-06	SN	S	R	-
TCT	GCC	28	1782	13883	24	5442	30608	7.08499e-06	SN	S	A	-
GGG	TGA	4	56	461	1	1718	7578	5.71394e-06	NN	G	S	-
CGT	CAC	20	228	1393	27	1328	9586	5.69191e-06	SN	R	H	-
CAC	CGT	16	290	2083	28	2517	10391	5.33214e-06	SN	H	R	-
CAT	CCC	7	337	4692	3	3549	22289	3.74801e-06	SN	H	P	-
CCA	GCG	12	394	4825	12	3090	25156	3.62741e-06	SN	P	A	-
TGC	TAT	8	89	895	12	1726	9249	3.40948e-06	SN	C	Y	-
GGC	TGT	5	79	575	4	2545	10318	3.34556e-06	SN	G	C	-
GCA	TCG	13	368	3858	15	2973	20228	3.09211e-06	SN	A	S	-
TAC	TCT	4	71	1277	3	4473	20876	2.29504e-06	SN	Y	S	-
AGC	GGT	19	239	1262	56	3014	12029	2.24829e-06	SN	S	G	-
ACC	GCA	22	442	4264	12	1302	13400	2.02578e-06	SN	T	A	-
CCA	ACC	13	217	4825	3	723	25156	1.89328e-06	SN	P	T	-
GTT	ATC	28	387	1878	126	5434	28662	1.80275e-06	SN	V	I	-
CCG	ACA	10	205	1300	5	1454	5241	1.68335e-06	SN	P	T	-
ATG	GTA	54	580	2355	38	1156	35650	1.55755e-06	NN	M	V	-
GGA	AGG	9	143	842	18	3205	16392	1.40748e-06	SN	G	R	-
TTC	GTT	6	426	2676	2	6781	27205	1.12532e-06	SN	F	V	-
GCC	TCT	14	240	1882	25	2830	12836	9.74748e-07	SN	A	S	-
CCT	ACC	15	666	5096	7	2921	17462	5.42579e-07	SN	P	T	-
TTC	TCT	7	128	1230	19	7026	27205	3.47105e-07	SN	F	S	-
CCC	CAT	5	62	848	1	1831	7762	2.75332e-07	SN	P	H	-
GCC	GTT	8	48	324	29	2899	12836	2.3343e-07	SN	A	V	-
GTT	CTC	8	171	1878	9	3860	28662	2.16302e-07	SN	V	L	-
CCA	TCC	25	771	4825	6	1509	25156	1.46431e-07	SN	P	S	-
ACA	CCG	18	1001	10510	7	3586	24169	1.3374e-07	SN	T	P	-
TCC	ACT	29	1217	6965	19	3847	16622	1.01654e-07	SN	S	T	-
GCT	TCC	19	378	3111	40	4394	24582	1.01013e-07	SN	A	S	-
ACC	TCT	22	626	4264	17	2886	13400	9.02617e-08	SN	T	S	-
CTT	CAC	13	442	6431	3	2037	18244	6.97494e-08	SN	L	H	-
ACG	TCA	17	494	2856	7	2081	8069	6.78257e-08	SN	T	S	-
CGC	TGT	14	149	633	6	856	3359	6.49171e-08	SN	R	C	-
CCT	CAC	9	160	2009	8	2905	17462	6.0482e-08	SN	P	H	-
ATC	GTT	22	226	1307	133	6215	22356	5.87116e-08	SN	I	V	-
ACA	TCG	30	1140	10510	20	3771	24169	3.39383e-08	SN	T	S	-
TAT	TGC	9	148	1645	21	5969	31935	3.32557e-08	SN	Y	C	-
CTC	TTT	24	264	1089	27	1686	7141	1.49596e-08	SN	L	F	-
GGC	AGT	14	125	575	35	2947	10318	1.11507e-08	SN	G	S	-
TTG	ATA	15	478	2910	23	6756	35770	8.60268e-09	SN	L	I	-
CTA	TTC	10	249	1285	4	2945	13560	7.47015e-09	SN	L	F	-
GGG	AGA	10	93	461	9	1982	7578	3.43348e-09	SN	G	R	-
GTA	CTG	10	197	1794	4	2602	14245	2.91643e-09	SN	V	L	-
TCG	CCT	22	322	3009	2	693	8859	2.32063e-09	SN	S	P	-
GTC	ATT	24	169	886	85	3208	12243	2.26349e-09	SN	V	I	-
CCT	GCC	20	611	5096	9	2937	17462	1.33103e-09	SN	P	A	-
ACT	CCC	19	993	8450	6	4232	24525	1.21986e-09	SN	T	P	-
GCG	ACA	30	276	1335	31	1546	5120	1.11934e-09	SN	A	T	-
GCT	CCC	13	350	3111	9	4239	24582	9.39348e-10	SN	A	P	-
AGT	GGC	40	605	3114	74	4291	20111	6.54183e-10	SN	S	G	-
TCT	ACC	46	1945	13883	29	5483	30608	2.91328e-10	SN	S	T	-
ACG	GCA	49	672	2856	41	2286	8069	1.75255e-10	SN	T	A	-
GTA	TTG	13	204	1794	7	2629	14245	9.71278e-11	SN	V	L	-
AGG	GGA	14	182	947	17	3539	12717	8.63192e-11	SN	R	G	-
ATT	GTC	40	617	3662	152	9118	44562	4.95462e-11	SN	I	V	-
GGT	AGC	20	234	998	55	5431	31140	3.57356e-11	SN	G	S	-
ACA	GCG	84	1807	10510	74	4809	24169	1.60081e-11	SN	T	A	-
CTT	TTC	31	517	2253	25	2802	18244	1.55752e-11	SN	L	F	-
TTT	ATC	16	768	6793	9	8109	43216	1.08424e-11	SN	F	I	-
GCA	ACG	53	776	3858	67	3767	20228	9.73671e-12	SN	A	T	-
CGT	TGC	39	534	1837	16	1542	9586	6.47601e-12	SN	R	C	-
GTG	ATA	42	382	1664	70	2879	13436	6.32698e-12	SN	V	I	-
TGA	CGG	28	453	2959	8	1588	10504	3.88546e-12	NN	S	R	-
ACC	GCT	62	858	4264	67	3444	13400	2.03922e-12	SN	T	A	-
CTT	CCC	41	771	6431	16	2311	18244	2.61833e-13	SN	L	P	-
AGA	GGG	18	359	2607	21	6591	36719	2.20758e-13	SN	R	G	-
ATT	TTC	12	355	3662	4	7199	44562	2.16166e-13	SN	I	F	-
CTC	CCT	25	255	1989	8	1391	7141	5.43918e-14	SN	L	P	-
ACT	TCC	41	1109	8450	23	4379	24525	4.99244e-14	SN	T	S	-
CCC	CTT	15	120	848	5	1909	7762	1.0482e-14	SN	P	L	-
ACT	GCC	96	1637	8450	87	5062	24525	1.43715e-15	SN	T	A	-
CAT	CGC	41	608	4692	34	3873	22289	1.35646e-16	SN	H	R	-
TGC	CGT	28	366	1615	8	2134	9249	8.88858e-17	SN	C	R	-
CCG	TCA	39	326	1300	16	1580	5241	9.70553e-18	SN	P	S	-
GCC	ACT	45	425	1882	40	3167	12836	2.03709e-19	SN	A	T	-
TCG	CCA	68	795	3009	23	2393	8859	1.68423e-22	SN	S	P	-
GCT	ACC	64	707	3111	69	4930	24582	9.07683e-23	SN	A	T	-
GTA	ATG	48	423	1794	38	3423	14245	3.26941e-23	SN	V	M	-
CCA	TCG	86	1049	4825	55	3886	25156	1.35957e-23	SN	P	S	-
CCC	TCT	80	776	3168	30	2221	7762	1.26551e-23	SN	P	S	-
TGT	CGC	75	1367	6313	9	2909	14964	2.9892e-27	SN	C	R	-
CCT	TCC	124	1431	5096	50	3434	17462	1.06493e-28	SN	P	S	-
TCA	CCG	139	2526	12439	40	5008	26732	9.27608e-33	SN	S	P	-
TTC	CTT	54	674	2676	39	7417	27205	2.5436e-33	SN	F	L	-
TTT	CTC	72	1393	6793	34	8985	43216	3.22327e-37	SN	F	L	-
TCC	CCT	125	1775	6965	29	4313	16622	1.39081e-39	SN	S	P	-
TCT	CCC	192	3132	13883	52	6005	30608	1.72794e-44	SN	S	P	-
